# Supplementary material for: Investigating the Impact of Dietary Fibers on Mycotoxin Bioaccessibility during In Vitro Biscuit Digestion and Metabolites Identification
Source: Foods. 2023 Aug 23;12(17):3175. doi: 10.3390/foods12173175 (PMC10486935; doi:10.3390/foods12173175)
Supplement: Supplementary file 1 [file foods-12-03175-s001.zip]

Archive with 1 entries (1 files):
- foods-2566346-supplementary.pdf
